# Supplementary material for: Impact of climate change on Boro rice production in Bangladesh: Evidence from time series modeling
Source: PLoS One. 2025 Jul 23;20(7):e0328699. doi: 10.1371/journal.pone.0328699 (PMC12286385; doi:10.1371/journal.pone.0328699)
Supplement: S1 File — (ZIP) [file pone.0328699.s002.zip]

Archive with 3 entries (2 files):
- Supporting Information/
- Supporting Information/Log.Boro.Rice.data.csv
- Supporting Information/R_Code_PLOS ONE.R
