# Supplementary material for: Impact of climate change on Boro rice production in Bangladesh: Evidence from time series modeling
Source: PLoS One. 2025 Jul 23;20(7):e0328699. doi: 10.1371/journal.pone.0328699 (PMC12286385; doi:10.1371/journal.pone.0328699)
Supplement: S1 File — (ZIP) [file pone.0328699.s002.zip › Supporting Information/Log.Boro.Rice.data.csv]

	BRP	ABR	ATBS	ARBS	AHBS	CO2	YBR	POP	FC	EC
1972	7.46049030582534	6.76434669568678	3.17484672976089	8.66905554072548	4.28950497935626	15.0699638114085	0.696143610138557	11.1468739119971	2.62249231274056	5.38931352706521
1973	7.63578686139558	6.9103519048294	3.18276216290037	9.67306759225114	4.32182050210673	15.3305705359183	0.725434956566181	11.1724727688206	2.60417007061482	5.61243910996045
1974	7.70526247486633	7.10881680715014	3.16029024883423	9.32856775334083	4.30000219661709	15.353040783533	0.596445667716181	11.197499491813	2.1770218700187	5.65039112123208
1975	7.71868549519847	7.05720923215048	3.16803866517224	9.10875051621455	4.28698247005938	15.3958744886124	0.661476263047991	11.2212399895841	2.74662968306969	5.65443710638949
1976	7.73455884435476	7.04568946507145	3.18800389964992	9.13108069099055	4.29003826479485	15.530352625104	0.688869379283305	11.2434772081736	2.88200350822565	5.78662034913179
1977	7.40853056689463	6.75016535840737	3.16911042118727	9.88817084842423	4.32056336210851	15.5707363939374	0.65836520848726	11.2662290600435	3.17722014959937	5.78553387552785
1978	7.71378461659875	6.99732172234118	3.16650348704894	9.60190937489224	4.25866851311316	15.6046704846408	0.716462894257575	11.289876284203	3.18924101973851	5.82235675275326
1979	7.56475701290573	6.97709475706075	3.20177085704652	8.68963274835574	4.24981602814155	15.7044947367508	0.587662255844979	11.3133537886985	3.32251485962769	5.89649375970354
1980	7.7944112057266	7.04612494824691	3.18630577462678	9.58424601117658	4.26856085717017	15.8432928172385	0.748286257479692	11.3377355971206	3.35130661204869	6.02596548578205
1981	7.87473912517181	7.05617528410041	3.14821377822603	10.0524677455474	4.29545522006843	15.880616839023	0.8185638410714	11.3639013750295	3.28914787785353	6.0581850453761
1982	8.05579245097777	7.17142638147241	3.16584545084155	9.35763905899706	4.26027464114537	15.961709407453	0.884366069505355	11.3913829011357	3.48154773431581	6.12891338152783
1983	8.17413934342947	7.2673858507465	3.15868736426963	10.0175748785739	4.29168340919107	15.9182146658151	0.906753492682968	11.4191144189032	3.60658421138711	6.09001916257972
1984	8.11671562481911	7.24508429132333	3.16257293729069	9.6711771133971	4.27862878436664	16.0212719263227	0.87163133349578	11.446082840758	3.7052448082002	6.14086628999158
1985	8.27103686579295	7.36162952629799	3.18417361702876	9.67313054670362	4.30142880990969	16.136835066186	0.909407339494966	11.4716773275807	3.66381802351856	6.2207283712851
1986	8.20821938349683	7.3351123335064	3.18269955764285	9.54266114604634	4.29333188378694	16.2496331696366	0.873107049990434	11.4954918385742	3.80220813942094	6.28152823126981
1987	8.29654652030061	7.40956033952704	3.19227435847508	9.53834831589953	4.31442306493696	16.283586953575	0.88698618077357	11.5178160465569	3.90962012081184	6.35787103559167
1988	8.46189187563115	7.57178256096823	3.1966225021897	10.0163250457995	4.33165161433311	16.4166020039411	0.890109314662918	11.5394586558274	3.98508757628515	6.4439004828564
1989	8.67094379122216	7.79905635415269	3.1698288725115	9.24725072599628	4.29235777529471	16.4094482039471	0.87188743706947	11.5607024875135	4.15857053452137	6.49777735341364
1990	8.70499967844076	7.80531161280004	3.17164655544849	10.0684085946499	4.36506724743467	16.460379254543	0.89968806564072	11.5819630781229	4.13115853534482	6.53567010503089
1991	8.75731184693641	7.84302476945407	3.17159468742501	9.89545538083886	4.33637283053137	16.5062099675629	0.914287077482335	11.6013285181292	4.28482717129675	6.48044156899849
1992	8.82570677344795	7.87660050959118	3.16901807727432	9.26444969762322	4.33652837004028	16.5485722801497	0.94910626385677	11.6197338499592	4.37839504843983	6.54876780606537
1993	8.79270146293631	7.8628435575642	3.16233199620268	10.0693832742482	4.33912611328334	16.5920226362676	0.929857905372105	11.6388420622415	4.41799687846311	6.62443315479437
1994	8.82058127618964	7.85585470737094	3.1770882668415	9.77001330113616	4.33035185200261	16.6798814256257	0.964726568818691	11.6580200418034	4.51906748693468	6.66493826802925
1995	8.78549364793412	7.88741134407796	3.18657166743735	9.7615206810905	4.32090406452675	16.8620174063941	0.898082303856152	11.6766869951199	4.67730478374729	6.8126671545217
1996	8.88469333092713	7.92065353056934	3.19288719747333	9.57143553234841	4.33533406360454	16.883229297726	0.964039800357788	11.6942203949632	4.73742576510856	6.84159507028648
1997	8.91731069319781	7.93113742764009	3.15491393318124	9.62357521734871	4.34597794359502	16.9564623757935	0.986173265557718	11.7120977966276	4.60527018098843	6.8731715463981
1998	9.00421370864183	7.96851338703259	3.17565752900989	10.0877239415349	4.35948270822819	16.9595680045539	1.03570032160924	11.7308592369204	4.60416968565451	6.91742844271518
1999	9.26406121747582	8.16810936192332	3.21420385258196	9.58259334587823	4.32818968609715	17.0373814132479	1.0959518555525	11.7500099799008	4.73786372771356	6.90957242696824
2000	9.30810208975868	8.2030001207793	3.16996664579678	10.1357890416351	4.34582356701511	17.093583539246	1.10510196897938	11.76906522039	4.72889111297785	6.95998827171487
2001	9.38601488604834	8.23266347838768	3.18281885581059	9.79884899842356	4.3318558149443	17.2506231934305	1.15335140766066	11.7880577471999	4.78548974011137	7.07464495782371
2002	9.3729692954244	8.23518565495484	3.18353040027504	10.0193131180417	4.34516502496656	17.2806601639256	1.13778364046957	11.8066380125007	4.81445819101186	7.05887723399224
2003	9.41100924925486	8.25448726859018	3.17005920960894	9.57143553234841	4.35122822675484	17.3258401534797	1.15652198066469	11.8241033805108	4.69134788222914	7.096842645976
2004	9.46009469503667	8.27982393283805	3.18612039669371	9.42545175159313	4.34583312622939	17.3975120122902	1.18027076219862	11.8407152969372	4.69473662934713	7.14003060840483
2005	9.53510866964334	8.30987131469486	3.19608502602308	9.59845584174923	4.34572204305219	17.4445493453886	1.22523735494848	11.8558950480468	4.73646157166927	7.20478180571163
2006	9.54504676469808	8.3103682641245	3.20652795797303	9.77917071802875	4.33734703414995	17.5457519408078	1.23467850057358	11.8680009474522	4.84103250971008	7.27153969065773
2007	9.6134694202868	8.35469779105341	3.17526912958195	9.73074001817645	4.34214197922969	17.5683532896699	1.25877162923338	11.8785121193946	4.79570789755339	7.28490273363818
2008	9.78481662281845	8.43551664976256	3.1843412248597	9.386056829718	4.34926981624791	17.6288367955669	1.34929997305589	11.8873904495655	5.00213258160451	7.33210036665572
2009	9.78745922647601	8.4587819931695	3.20378294420313	9.51465829807939	4.32938056016545	17.7103481362381	1.3286772333065	11.8961913843215	4.8957480615519	7.41515843277345
2010	9.80139945445234	8.45672105797286	3.20690456279247	9.63082544684073	4.33251069288533	17.8043382219311	1.34467839647948	11.9076068976901	4.90549697597295	7.43007285657092
2011	9.83177670498213	8.47010158388239	3.16765240003972	9.56113807874204	4.3367723934418	17.8507479381423	1.36167512109974	11.9197962846028	5.00722950096142	7.49908809330202
2012	9.66561100161985	8.33134542484572	3.1792394334927	9.6038678425113	4.33154756424234	17.9215827485979	1.33426557677413	11.9322319970675	4.88703537311831	7.56948826011522
2013	9.67338232488837	8.32989929299572	3.17425758831407	9.92783864339996	4.32787118044869	17.9393974821633	1.34348303189264	11.9449035700397	4.85288926986834	7.59647748376126
2014	9.68028149926871	8.33182700443606	3.18923790766115	9.16795465547975	4.32412970817116	18.0053015937326	1.34845449483265	11.9573631721206	4.94932710536785	7.62104738119004
2015	9.8700858759021	8.48590890137647	3.19119041591712	9.58162802828276	4.34403149694614	18.1081258926813	1.38417697452563	11.969273783393	5.00749704159575	7.80006826868516
2016	9.85225215120958	8.45214253916191	3.21890284730309	9.95622230751999	4.3604430087658	18.1489150643499	1.40010961204767	11.9815817369377	4.87870262283543	7.78975596993533
2017	9.82075247368189	8.42228892921621	3.19917710766918	10.086017420965	4.34745141182238	18.2067667192199	1.39846354446567	11.9940789775955	4.93029254141372	7.82168923584252
2018	9.88205449681359	8.48864967359899	3.17488077987692	9.77696014606437	4.34378891080829	18.2289837750078	1.3934048232146	12.0056927622225	4.99314997975524	7.87474969545815
2019	9.92272727633382	8.49899867042374	3.21127302428442	9.66649859439987	4.31746338283051	18.4285683548012	1.42372860591008	12.0168244871227	4.96424225452655	7.97807700352133
