# Supplementary material for: Impact of climate change on Boro rice production in Bangladesh: Evidence from time series modeling
Source: PLoS One. 2025 Jul 23;20(7):e0328699. doi: 10.1371/journal.pone.0328699 (PMC12286385; doi:10.1371/journal.pone.0328699)
Supplement: S1 File — (ZIP) [file pone.0328699.s002.zip › Supporting Information/R_Code_PLOS ONE.R]

##################### Read Log Transformed Data from CSV File ##########################

Log.Boro.Rice.data <- read.csv("Log.Boro.Rice.data.csv", row.names = 1)
Log.Boro.Rice.data <- subset(Log.Boro.Rice.data, select = -CO2 )

############################ Summary Statistic ######################################### 
## Install package "e1071" if required  
# install.packages("e1071")
library(e1071)
Summary.Stat1 <- summary(Log.Boro.Rice.data)
SD.All.Variable <- sapply(Log.Boro.Rice.data, sd, na.rm=TRUE)
Skewness.All.Variable <- sapply(Log.Boro.Rice.data, skewness, na.rm=TRUE)

## Summary Statistic: Minimum, Maximum, Mean, Median, SD, Quartiles and Skewness 
Summary.Stats <- data.frame(rbind(Summary.Stat1, SD.All.Variable, Skewness.All.Variable))

############################# Time Series Plots #########################################
## Install package "ggplot2" if required  
# install.packages("ggplot2")
library(ggplot2)
## Install package "reshape" if required 
# install.packages("reshape")
library(reshape)

## Time series plots for the climatic and non-climatic factors/variables  
TseriesPlot.log <- data.frame(x = as.numeric(rownames(Log.Boro.Rice.data)), Log.Boro.Rice.data)
# Color selection
cols <- c("blue", "blue4", "blueviolet", "red", "red4", "yellow", "yellow4", "darkgoldenrod1", "green", 
          "green4")

TseriesPlot.log <- melt(TseriesPlot.log, id.vars = "x")     
ggplot(TseriesPlot.log, aes(x = x, y = value, color = variable)) +
  geom_line(linetype = 1, lwd = 2.5) +
  scale_color_manual(values = cols)

########################## Pairwise Correlation plot #####################################
## Install package "GGally" if required
#install.packages("GGally")
library(GGally)

## Pairwise correlation for the log transformed data 
ggpairs(Log.Boro.Rice.data, columns = 1: ncol(Log.Boro.Rice.data), title = NULL,
        upper = list(continuous = "cor"),
        lower = list(continuous = "smooth"),
        mapping = NULL)

# Augmented Dickey-Fuller (ADF) and Phillips-Perron (PP) unit root Test of the Climatic and Non-climatic Factors/Variables #
## Install package "tseries" if required
#install.packages("tseries")
library(tseries)
P.Value.UnitRoot.test <- matrix(nrow=ncol(Log.Boro.Rice.data), ncol=4)  
all.test <- c("adf.log", "adf.diff.log", "pp.log", "pp.Diff.log")
dimnames(P.Value.UnitRoot.test) <- list(colnames(Log.Boro.Rice.data), all.test)
Variable.Name <- NULL

for (i in 1:ncol(Log.Boro.Rice.data)){
  all.test <- NULL
  adf.log <- adf.test(Log.Boro.Rice.data[,i])[[4]]
  adf.diff.log <- adf.test(diff(Log.Boro.Rice.data[,i]))[[4]]
  
  pp.log <- pp.test(Log.Boro.Rice.data[,i])[[4]]
  pp.Diff.log <- pp.test(diff(Log.Boro.Rice.data[,i]))[[4]]
  
  Variable.Name <- c(Variable.Name, colnames(Log.Boro.Rice.data)[i])
  all.test <- c(all.test, adf.log, adf.diff.log, pp.log, pp.Diff.log)
  P.Value.UnitRoot.test[i, ] <- all.test
  }
## P-Value of the Unit Root Test Derived from ADF and PP Test
P.Value.UnitRoot.test <- P.Value.UnitRoot.test
####=======================================================================================

########################### ARDL Modeling #############################################
## Dependent Variable YBR and Independent Variables ABR, ATBS, ARBS, AHBS 
#ARDL.Boro.Rice.Data <- Boro.Rice.Data
ARDL.Log.Boro.Rice.data <- Log.Boro.Rice.data     # colnames(ARDL.Log.Boro.Rice.data)

## Install package "ARDL" if required
#install.packages("ARDL")
library(ARDL)
attach(ARDL.Log.Boro.Rice.data)
### ARDL Model for YBR 
YBR.models <- auto_ardl(YBR ~ ABR + ATBS + ARBS + AHBS,
                        data = ARDL.Log.Boro.Rice.data, max_order = 5)

# The top 20 models according to the AIC 
YBR.models$top_orders
# Best ARDL model based on AIC Value
Best.YBR.models <- YBR.models$best_model
# Lag order of the best ARDL model
Best.YBR.models$order
# Summary results of the best ARDL model   
Best.YBR.models.results <- summary(Best.YBR.models)    

############## Error correction model (ECM) based on the best fitted ARDL Model #########

recm_Best.YBR.models <- recm(Best.YBR.models, case = 3)
# Summary results of the ECM for short run relationships
recm_Best.YBR.models.results <- summary(recm_Best.YBR.models) 

#################### Checking Co-integration relationship ###############################
# Bound Test for Yield of Rice production using ECM 
Fbounds.Test.YBR.recm <- bounds_f_test(recm_Best.YBR.models, case = 2, alpha = 0.050) # alpha = 0.01 or 0.050 or 0.10

# Long run relationship of the dependent variable "YBR" with predictors ABR, ATBS, ARBS, and AHBS   
Best.YBR.models.mult_lr <- multipliers(Best.YBR.models, type = "lr") 

##################### Observed VS Predicted Values And Co integration plot ################
# Fitted values of YBR 
Fitted.YBR.Values <- Best.YBR.models$fitted.values    # names(Best.LRB.models)
Observed.YBR.Values <- ARDL.Log.Boro.Rice.data$YBR[-c(1:4)]
Ovserved.VS.Predicted.Data.YBR <- data.frame(t = as.numeric(rownames(ARDL.Log.Boro.Rice.data)[-c(1:4)]), 
                                             Observed.YBR.Values, Fitted.YBR.Values) #colnames(TseriesPlot)

attach(Ovserved.VS.Predicted.Data.YBR)
# Observed YRB VS Predicted YRB Co integration plot
Ovserved.VS.Predicted.Data.YBR.plot <- melt(Ovserved.VS.Predicted.Data.YBR, id.vars = "t")
ggplot(Ovserved.VS.Predicted.Data.YBR.plot, aes(x = t, y = value, color = variable)) +
  geom_line(linetype = 1, lwd = 1.5)

## Augmented Dickey-Fuller (ADF) and Phillips-Perron (PP) unit root test for co integration evidence 
Best.models.Residuals.YBR <- as.numeric(Best.YBR.models$residuals)
adf.test(Best.models.Residuals.YBR)
pp.test(Best.models.Residuals.YBR)
#=============================================================================================

######============================ Model Adequacy Checking ===================================
## Install package "lmtest" if required
#install.packages("lmtest")
library(lmtest)
## Install package "tseries" if required
#install.packages("tseries")
library(tseries)
## Install package "strucchange" if required
#install.packages("strucchange")
library(strucchange)
### Breusch-Godfrey Test for serial correlation 
Serial.Cor.Test.YBR <- bgtest(Best.YBR.models, order = 4) 

### Studentized Breusch-pagan Test for heterocedasticity  
HetSedastycity.Test.YBR <- bptest(Best.YBR.models)

### Functional Misspecification Test : Ramsey's RESET Test
Best.YBR.models_lm <- to_lm(Best.YBR.models)
Sp.Test.YBR <- resettest(Best.YBR.models_lm, power = 2)

### Jarque Bera test for checking normality 
Normality.Test.YBR <- jarque.bera.test(residuals(Best.YBR.models))

### Model structural stability test
Structure.Test.YBR <- to_lm(Best.YBR.models, fix_names = TRUE)
fluctuation <- efp(Structure.Test.YBR$full_formula, data = Structure.Test.YBR$model)
sctest(fluctuation)
plot(fluctuation)
####======================== End of Model Adequacy Checking==================================

################################### Granger Causality Test ##################################
## Install package "lmtest" if required
# install.packages("lmtest")
library(lmtest)
grangertest(YBR ~ ABR, data = ARDL.Log.Boro.Rice.data)  # colnames(ARDL.Log.Boro.Rice.data)  
## in YBR ~ ABR; ABR should be replaced by ATBS, ARBS and so on .......  
######=======================================================================================

##=========================================================================================##
##=========================== Principal Component Analysis=================================##

Log.Boro.Rice.data <- subset(Log.Boro.Rice.data, select = -BRP )
data_normalized <- scale(Log.Boro.Rice.data) 

data.pca <- princomp(data_normalized)
summary(data.pca) # names(data.pca)
cor(data.pca$scores[,1],Log.Boro.Rice.data2[,7])

PCLoad <- data.pca$loadings[, 1:2]
#write.csv(PCLoad, file = "PCLoad2.csv")

# install.packages("FactoMineR")
library("FactoMineR")
#install.packages("factoextra")
library(factoextra)

# Graph (bioplot) of the variables
dev.off()
fviz_pca_var(data.pca, col.var = "cos2",
             gradient.cols = c("blue", "orange", "green"),
             repel = TRUE)

##======================= Regression of YBR on PC scores =======================##
PC.Score <- data.frame(data.pca$scores)

PCA.Reg <- lm(Log.Boro.Rice.data$YBR ~ PC.Score$Comp.1 +  PC.Score$Comp.2)
summary(PCA.Reg)

##=========================== Variable contribution to PC1(71.7%) ==============##

library(ggplot2)
library(gridExtra)

# Contributions of variables to PC1
a<-fviz_contrib(data.pca, choice = "var", axes = 1)
# Contributions of variables to PC2
b<-fviz_contrib(data.pca, choice = "var", axes = 2)
grid.arrange(a, ncol=1, top='Contribution of the variables to the first two PCs')
